# Supplementary material for: Local adaptation at higher trophic levels: contrasting hyperparasite–pathogen infection dynamics in the field and laboratory
Source: Mol Ecol. 2016 Dec 24;26(7):1964–79. doi: 10.1111/mec.13928 (PMC5412677; doi:10.1111/mec.13928)
Supplement: Supplementary file 1 — Table S1. Fungal strains used in laboratory experiments. [file MEC-26-1964-s001.xlsx]

## Sheet: Sheet1
Table S1: Fungal strains used in laboratory experiments
Experiment	Species	Strain ID	Population of origin	Year isolated
Allopatric variation	Podosphaera plantaginis	01A	705	2013
		12A	1556	2013
		29A	3117	2013
		33B	1097	2013
		40A	5509	2013
	Ampelomyces quisqualis	294_11	294	2014
		9066_3	9066	2014
		3210_3_2	3210	2014
Local adaptation	Podosphaera plantaginis	1077	1077	2015
		294_1_1	294	2015
		294_1_2	294	2015
		3272	3272	2015
		3301_1_1	3301	2015
		3301_1_2	3301	2015
		3301_1_3	3301	2015
		3301_1_4	3301	2015
		81_3_1	81	2015
		845	845	2015
		9025_1_1	9025	2015
		9025_1_2	9025	2015
	Ampelomyces quisqualis	294_5	294	2015
		81_3	81	2015
		3272	3272	2015
		3301	3301	2015
		845	845	2015
		9025_5	9025	2015
