# Supplementary material for: Local adaptation at higher trophic levels: contrasting hyperparasite–pathogen infection dynamics in the field and laboratory
Source: Mol Ecol. 2016 Dec 24;26(7):1964–79. doi: 10.1111/mec.13928 (PMC5412677; doi:10.1111/mec.13928)
Supplement: Supplementary file 2 — Table S2. Replication within each treatment of the two inoculation experiments. [file MEC-26-1964-s002.xlsx]

## Sheet: Sheet1
Table S2: Replication within each treatment of the two inoculation experiments.
Experiment	Mildew strain	Ampelomyces strain	replication
Allopatric variation	01A	294_11	22
	01A	9066_3	21
	01A	3210_3_2	23
	12A	294_11	26
	12A	9066_3	23
	12A	3210_3_2	23
	29A	294_11	30
	29A	9066_3	27
	29A	3210_3_2	27
	33B	294_11	29
	33B	9066_3	28
	33B	3210_3_2	28
	40A	294_11	27
	40A	9066_3	27
	40A	3210_3_2	29
Local adaptation	1077	294_5	15
	1077	81_3	11
	1077	3272	15
	1077	3301	10
	1077	845	17
	1077	9025_5	7
	294_1_1	294_5	15
	294_1_1	81_3	11
	294_1_1	3272	10
	294_1_1	3301	8
	294_1_1	845	10
	294_1_1	9025_5	10
	294_1_2	294_5	24
	294_1_2	81_3	11
	294_1_2	3272	11
	294_1_2	3301	11
	294_1_2	845	5
	294_1_2	9025_5	7
	3272	294_5	6
	3272	81_3	22
	3272	3272	9
	3272	3301	9
	3272	845	14
	3272	9025_5	7
	3301_1_1	294_5	12
	3301_1_1	81_3	8
	3301_1_1	3272	22
	3301_1_1	3301	11
	3301_1_1	845	9
	3301_1_1	9025_5	8
	3301_1_2	294_5	8
	3301_1_2	81_3	11
	3301_1_2	3272	22
	3301_1_2	3301	11
	3301_1_2	845	7
	3301_1_2	9025_5	14
	3301_1_3	294_5	10
	3301_1_3	81_3	12
	3301_1_3	3272	19
	3301_1_3	3301	10
	3301_1_3	845	11
	3301_1_3	9025_5	5
	3301_1_4	294_5	11
	3301_1_4	81_3	8
	3301_1_4	3272	21
	3301_1_4	3301	8
	3301_1_4	845	8
	3301_1_4	9025_5	18
	81_3_1	294_5	11
	81_3_1	81_3	11
	81_3_1	3272	9
	81_3_1	3301	18
	81_3_1	845	12
	81_3_1	9025_5	6
	845	294_5	10
	845	81_3	11
	845	3272	10
	845	3301	7
	845	845	16
	845	9025_5	12
	9025_1_1	294_5	9
	9025_1_1	81_3	11
	9025_1_1	3272	8
	9025_1_1	3301	15
	9025_1_1	845	9
	9025_1_1	9025_5	13
	9025_1_2	294_5	11
	9025_1_2	81_3	11
	9025_1_2	3272	14
	9025_1_2	3301	11
	9025_1_2	845	13
	9025_1_2	9025_5	8
