# Supplementary material for: Local adaptation at higher trophic levels: contrasting hyperparasite–pathogen infection dynamics in the field and laboratory
Source: Mol Ecol. 2016 Dec 24;26(7):1964–79. doi: 10.1111/mec.13928 (PMC5412677; doi:10.1111/mec.13928)
Supplement: Supplementary file 3 — Table S3. SNP markers and their typer4 calling parameters used to genotype Podosphaera plantaginis. [file MEC-26-1964-s003.xlsx]

## Sheet: Sheet1
Table S3: SNP markersand their Typer4 calling parameters used to genotype Podosphaera plantaginis
				Typer4 Parameters for genotyping calling
SNP ID	contig ID	Gene description	References	Low mass	High mass	Heterozygosity	Magnitude
harma_c1217_640	c1217	ARF GTPase activator protein (Csx2); Centaurin beta	Tollenaere et al 2012	1/18	1/18	1/25	6.5
harma_c1336_788	c1336	KLTH0H14322p	Tollenaere et al 2012	1/18	1/18	1/25	8
harma_c1421_219	c1421	Diphthamide biosynthesis protein	Tollenaere et al 2012	1/18	1/18	1/25	6
harma_c1421_455	c1421	unknown	Tollenaere et al 2012	1/18	1/18	1/25	6
harma_c1720_2036	c1720	SH3 and PX domain-containing 3-like protein; Sorting nexin MVP1	Tollenaere et al 2012	1/18	1/18	1/25	6
harma_c1892_2119	c1892	DNA replication factor C subunit; Chromosome transmission fidelity factor	Tollenaere et al 2012	1/18	1/18	1/25	6
harma_c2493_601	c2493	Mitochondriale tricarboxylate carrier protein; Tfap2a; 2-oxoglutarate dehydrogenase	Tollenaere et al 2012	1/18	1/18	1/25	6
harma_c2804_701	c2804	Dolichyl pyrophosphate Glc1Man9GlcNAc2 alpha-1,3-glucosyltransferase	Tollenaere et al 2012	1/18	1/18	1/25	10
harma_c3117_1457	c3117	Predicted CDS Pa_1_13970	Tollenaere et al 2012	1/18	1/18	1/25	6
harma_c3926_348	c3926	Developmentally regulated GTP-binding protein 1, putative	Tollenaere et al 2012	1/18	1/18	1/25	6
harma_c3997_419	c3997	Mediator of RNA polymerase II transcription subunit; DNA-directed RNA polymerase III subunit RPC10	Tollenaere et al 2012	1/18	1/18	1/25	7
harma_c4769_1106	c4769	MarY1-like reverse transcriptase (Fragment)	Tollenaere et al 2012	1/18	1/18	1/25	6
harma_c5096_985	c5096	Mitochondrial membrane protein Pet127	Tollenaere et al 2012	1/18	1/18	1/25	6
harma_c5876_431	c5876	Arg-6; Acetylglutamate kinase 1	Tollenaere et al 2012	1/18	1/18	1/25	6
harma_rep_c542_236	rep_c542	Topisomerase II associated protein (Pat1); Transmembrane lipoprotein	Tollenaere et al 2012	1/18	1/18	1/25	6
harma_rep_c6068_457	rep_c6068	TE2	Tollenaere et al 2012	1/18	1/18	1/25	6
harma_rep_c664_2300	rep_c664	Ubiquitin carboxyl-terminal hydrolase 12	Tollenaere et al 2012	1/18	1/18	1/25	6
harma_rep_c707_1118	rep_c707	unknown	Tollenaere et al 2012	1/18	1/18	1/25	6
harma_rep_c707_1234	rep_c707	unknown	Tollenaere et al 2012	1/18	1/18	1/25	5
