# Supplementary material for: Local adaptation at higher trophic levels: contrasting hyperparasite–pathogen infection dynamics in the field and laboratory
Source: Mol Ecol. 2016 Dec 24;26(7):1964–79. doi: 10.1111/mec.13928 (PMC5412677; doi:10.1111/mec.13928)
Supplement: Supplementary file 4 — Table S4. MLG genotypes of Podosphaera plantaginis strains used in laboratory inoculation experiments. [file MEC-26-1964-s004.xlsx]

## Sheet: Sheet1
Table S4: MLG genotypes of Podosphaera plantaginis strains used in laboratory inoculation experiments
Strain_ID	Patch of origin	harma_c1217_640	harma_c1336_788	harma_c1421_219	harma_c1421_455	harma_c1720_2036	harma_c1892_2119	harma_c2493_601	harma_c2804_701	harma_c3117_1457	harma_c3926_348	harma_c3997_419	harma_c4769_1106	harma_c5096_985	harma_c5876_431	harma_rep_c542_236	harma_rep_c6068_457	harma_rep_c664_2300	harma_rep_c707_1118	harma_rep_c707_1234
01A	705	AA	GG	GG	AA	GG	GG	GG	TT	TT	CC	GG	TT	TT	GG	AA	CC	CC	GG	CC
12A	9557	AG	AG	GG	AT	GG	AA	GG	TT	CT	CC	GG	TT	CC	GG	AG	CC	CC	AG	CT
29A	3117	GG	AA	GG	AA	AA	AA	GG	TT	CC	TT	TT	CC	CC	GG	GG	TT	CC	AA	TT
33B	1097	GG	AA	AA	AA	AA	AA	GG	TT	CC	TT	GG	CC	TT	GG	GG	TT	CC	GG	CC
40A	5509	AA	GG	GG	AA	GG	GG	GG	TT	TT	CC	GG	TT	TT	GG	AA	CC	CC	AA	TT
1077	1077	AA	GG	GG	AA	GG	GG	GG	TT	TT	CC	GG	TT	CC	GG	AA	CC	CC	GG	CC
294_1_1	294	GG	AA	GG	AA	AA	GG	GG	TT	CC	CC	GG	CC	TT	GG	GG	TT	CC	GG	CC
294_1_2	294	GG	AA	GG	AA	AA	GG	GG	TT	CC	CC	GG	CC	TT	GG	GG	TT	CC	GG	CC
3272	3272	GG	AA	GG	AA	GG	AA	GG	TT	TT	CC	GG	TT	TT	GG	GG	CC	CC	AA	TT
3301_1_1	3301	AA	GG	AA	AA	AA	GG	GG	TT	TT	CC	GG	CC	TT	GG	GG	TT	CC	GG	CC
3301_1_2	3301	AA	GG	AA	AA	AA	GG	GG	TT	TT	CC	GG	CC	TT	GG	GG	TT	CC	GG	CC
3301_1_3	3301	AA	GG	AA	AA	AA	GG	GG	TT	TT	CC	GG	CC	TT	GG	GG	TT	CC	GG	CC
3301_1_4	3301	AA	GG	AA	AA	AA	GG	GG	TT	TT	CC	GG	CC	TT	GG	GG	TT	CC	GG	CC
81_3_1	81	AA	AA	AA	AA	AA	AA	GG	TT	TT	CC	GG	CC	CC	GG	GG	TT	CC	GG	CC
845	845	AA	AA	AA	AA	AA	GG	GG	TT	CC	TT	GG	CC	TT	GG	GG	TT	CC	GG	CC
9025_1_1	9025	AA	AA	AA	AA	GG	GG	GG	TT	CC	CC	GG	CC	CC	GG	AA	TT	CC	GG	CC
9025_1_2	9025	AA	AA	AA	AA	GG	GG	GG	TT	CC	CC	GG	CC	CC	GG	AA	TT	CC	GG	CC
